# Supplementary material for: Iron-sparing Response of Mycobacterium avium subsp. paratuberculosis is strain dependent
Source: BMC Microbiol. 2010 Oct 22;10:268. doi: 10.1186/1471-2180-10-268 (PMC2975660; doi:10.1186/1471-2180-10-268)
Supplement: Additional file 1 — Descriptive and pathway analysis of transcriptome and proteome data. This file contains the experimental design, additional microarray, proteomic and Q-RT PCR data along with pathway analysis of iron stress response proteins of C and S MAP strains. [file 1471-2180-10-268-S1.XLS]

## Sheet: Table S1
							Table S1: Primers used in realtime RT-PCR
							MAP ORF ID	Forward			Reverse
							MAP2413c	GAGGTCGTCTTCCGTTACGA			GATCAACGCCAAAATGGTG
							MAP2414c	TGTACCTCGAACAGCACCAC			CGTACCAGTTGGACCAGTCG
							MAP3783	CATGTTGGACGCTCACATTC			GACTCGCCCTGGTGGAAC
							MAP3784	GGATGACCTACCAGGTGTGG			CAACATGGACATGGTGTTGG
							MAP1201c	AAGGTCGGCGACAAGAGTTA			CGATGTGGTCTTTGGTGATG
							MAP0475	GACGATCAAAGGGGAACAAA			CTTGTCGAGGCCTTCTTGTC
							MAP0150c	CCTACGAGTATGCGCTCGAA			TCGATACGGCACTTCATGTC
							MAP0216	GAAGTTCCAGGACGCCTACA			ACTGCAGGTCAGGCTTCATC
							MAP3531c	TACAACGGTTGGGACATCAA			AGGTGTAGTTTTGCCCGTTG
							MAP1122	CGCAGGAAATCATGACTGAG			TTAGGAGCCGAACTTTTCCA

## Sheet: Table S2
				Table S2: Putative IdeR regulated genes repressed in the presence of iron
						MAP ORF ID	Predicted function/gene name	a Fold change (log2)
								cMAP	sMAP
				Siderophore biosynthesis
						MAP2172c	non-ribosomal peptide synthase	3.58±1.0	1.35±0.2
						MAP2173c	mbtE	5.35±1.2	1.28±0.4
						MAP2174c	mbtD	3.52±0.9	1.21±0.1
						MAP2175c	mbtC	4.65±0.7	1.26±0.4
						MAP2177c	mbtB	5.28±1.2	1.3±0.2
						MAP2205c	mbtI	6.32±0.9	1.95±0.5
				Siderophore/metal ion transport
						MAP2413c	high affinity iron importer, irtB	9.52±1.8	1.42±0.3
						MAP2414c	high affinity iron importer, irtA	18.56±7.5	1.6±0.1
						MAP3778	ATPase, AAA family protein	2.73±0.8	1.98±0.5
				Fattyacid metabolism
						MAP1553c	fadE14	3.9±0.4	1.63±0.2
						MAP1554c	fadD33_2	3.68±1.0	2.17±0.2
						MAP1555c	acyl carrier protein	3.84±1.2	2.22±0.5
				Conserved hypotheticals
						MAP1594c	bacterioferritin associated ferredoxin	13.24±9.7	2.14±0.1
						MAP1559c	GntR family transcriptional regulator	1.89±0.3	1.78±0.5

## Sheet: Table S3
								Table S3: IdeR regulated genes -M. smegmatis (Mc2155) microarray
						MSS ORF ID	MAP ORF ID	Predicted function/gene name	aFold change (log2)
									cIdeR	sIdeR
				Siderophore biosynthesis
						MSMEG4509	MAP2170c	mbtG	(-)3.24±0.5	(-)1.21±0.2
						MSMEG4510	MAP2171c	mbtF	(-)2.551±0.5	(-)1.506±0.4
						MSMEG4511	MAP2173c	mbtE	(-)3.426±1.0	(-)1.667±0.5
						MSMEG4514	MAP2176c	thioesterase	(-)2.53±0.2	(-)1.3±0.2
						MSMEG4515	MAP2177c	mbtB	(-)3.217±1.2	(-)1.619±0.4
				Siderophore/metal ion transport
						MSMEG0011	MAP2414c	FAD-binding, siderophore interacting	(-)2.225±0.8	(-)1.52±0.1
						MSMEG0020	MAP3092	fecB, siderophore binding	(-)1.886±0.2	(-)1.648±0.4
						MSMEG0615	MAP3778	ATPase, AAA family protein	(-)1.874±0.3	(-)1.526±0.2
						MSMEG5418	MAP1762c	iron permease family protein	(-)2.052±0.4	(-)1.29±0.2
				Iron storage
						MSMEG3564	MAP1595	bacterioferritin	3.795±0.4	(-)1.78±0.4
						MSMEG6422	absent	bacterioferritin (bfrB)	4.929±1.0	(-)1.02±0.2
				Transcriptional regulators
						MSMEG0285	MAP0794	TetR family transcriptional regulator	(-)2.695±0.4	(-)2.075±0.5
						MSMEG5522	MAP1559c	GntR family transcriptional regulator	(-)2.815±0.7	(-)1.12±0.2
				Conserved hypotheticals
						MSMEG1942	MAP2073c	conserved membrane protein	2.376±0.5	1.572±0.2
						MSMEG2456	MAP0793c	possible oxidoreductase	(-)1.792±0.3	(-)1.05±0.2
						MSMEG6419	MAP0192c	conserved hypothetical protein	(-)3.553±1.3	(-)1.796±0.3
						MSMEG2132	MAP1555c	acyl carrier protein	(-)3.358±0.9	(-)1.62±0.4

## Sheet: Table S4
						Table S4: Real time Q-PCR validation of microarray data
				A
							MAP ORF ID	Predicted function/gene name	a Fold change (log2)
									cMAP	sMAP
					Siderophore/metal ion transport
							MAP2413c	high affinity iron importer, irtB	1.74538	1.85301
							MAP2414c	high affinity iron importer, irtA	1.8531	1.63579
					esx-3 secretion system
							MAP3783	esat6 family protein	1.83339	1.63579
							MAP3784	esat6 family protein	1.76533	1.75541
					Metabolism
							MAP1201c	acn (aconitate hydratase)	2.05604	1.74053
					stress response regulator
							MAP0475	carD family transcriptional regulator	1.34	1.15302
				B
							MAP ORF ID	Predicted function/gene name	a Fold change (log2)
									cMAP	sMAP
					Metabolism
							MAP0150c	fadE25_2	1.82574	0.518135
					Other poorly characterized pathways
							MAP0216	fbpA	1.5991	0.625
							MAP3531c	fbpC2	1.66997	0.598802
							MAP1122	integration host factor mihF	1.78523	0.719424

## Sheet: Table S5
				Table S5: Gene expression in cattle MAP under iron-limiting conditions
						MAP ORF ID	Predicted function/gene name	a Fold change (log2)
				[Fe-S] cluster assembly
						MAP1187	FeS assembly protein SufB	2.56±0.2
						MAP1188	FeS assembly protein SufD	2.73±0.5
						MAP1189	FeS assembly ATPase SufC	2.03±0.1
						MAP1190	Cysteine desulfurase	2.23±0.2
						MAP1191	Iron-sulfur assembly protein	2.53±0.4
						MAP1192	CHP	2.23±0.3
				pyruvate metabolism
						MAP2307c	pdhC	2.52±0.4
						MAP2308c	pdhB	2.36±0.4
						MAP2309c	pdhA	2.4±0.2
				Lipid metabolism
						MAP3188	fadE24	3.48±0.1
						MAP3189	fadE23	3.5±0.3
						MAP3190	fadB4	2.68±0.3
						MAP3694c	fadE5	3.15±1.0
						MAP3093	dehydrogenase	1.67±0.4
						MAP1040c	fadD9	1.74±0.4
				Transporters
						MAP3532c	ABC-type drug export system	4.05±1.0
						MAP3533c	ABC-type drug export system	3.77±1.0
				esx-3 secretion system
						MAP3780	ATPase FtsK/SpoIIIE	1.79±0.6
						MAP3781	PE family protein	1.87±0.4
						MAP3782	PPE family protein	1.74±0.6
						MAP3783	esat6 family protein	2.33±0.3
						MAP3784	esat6 family protein	2.28±0.1
						MAP3785	conserved hypothetical protein	2.3±0.5
						MAP3786	mycobacterial secretion protein	2.3±0.4
						MAP3787	membrane anchored protein	1.77±0.2
				*cattle MAP specific insertion
						MAP2325	enhanced intracellular survival protein	1.52±0.2

## Sheet: Table S6
				Table S6: Gene expression in sheep MAP under iron-limiting (LI) conditions
						MAP ORF ID	Predicted function/gene name	a Fold change (log2)
				esx-3 secretion system
						MAP3781	PE family protein	1.56±0.3
						MAP3783	esat6 family protein	2.11±0.5
						MAP3784	esat6 family protein	2.21±1.0
						MAP3785	conserved hypothetical protein	1.94±0.4
				Isoprenoid synthesis
						MAP0476	ispD	2.12±0.4
						MAP0477	ispF	1.57±0.3
				Toxin-antitoxin system
						MAP2027c	PIN domain containing protein	2.48±0.1
						MAP2028c	PhDYeFM domain containing protein	2.09±0.4
				Stress response regulators/proteins
						MAP0475	carD family transcriptional regulator	2.21±0.3
						MAP0423	cold-shock protein (cspA1)	1.74±0.4
						MAP0669	cold-shock protein (cspA2)	2.5±0.2
						MAP3701c	heat shock protein	2.49±0.3
				Molecular chaperones
						MAP3840	dnaK	1.82±0.5
						MAP3841	grpE – functions with DnaK	2.07±0.5
						MAP3842	dnaJ	1.69±0.2
				Transcription/translation
						MAP4130	DNA-directed RNA polymerase subunit beta	1.56±0.2
						MAP4228	translation initiation factor IF-1	1.57±0.2
				Lipid metabolism
						MAP0097c	Fatty acid desaturase	1.6±0.1
						MAP2437	methylmalonyl-CoA epimerase	1.72±0.2
				Redox system
						MAP1196	trxB, thioredoxin	1.85±0.1
				conserved hypotheticals
						MAP0100	Glutamate-cysteine ligase family 2	1.55±0.2
						MAP0192c	transcriptional regulator	3.02±0.6
						MAP1544	ABC transporter related	2.19±0.3
						MAP2076c	methyltransferase	1.5±0.2
						MAP2636	hypothetical protein	2.18±0.1

## Sheet: Table S7
					Table S7: Gene expression in cattle MAP under iron-replete (HI) conditions
							ORF ID	Predicted function/gene name	a Fold change (log2)
				Cellular processes
							MAP2942c	soluble secreted antigen MPT53 precursor	1.6±0.1
				Metabolism
							MAP0150c	fadE25_2	1.88±0.2
							MAP0172	ferredoxin-dependent glutamate synthase 1	1.81±0.2
							MAP0311c	aspartate kinase	1.92±0.1
							MAP1932	ctaE (Heme-copper oxidase subunit III)	1.82±0.3
							MAP2332c	fatty acid synthase	2.28±0.4
							MAP3404	carbamoyl-phosphate synthase	2.18±0.2
							MAP3485	kasB_2	1.8±0.4
							MAP3994	acyltransferase	2.65±0.5
							MAP4203	FAD binding domain, putative	1.93±0.1
				Other poorly characterized pathways
							MAP0216	fbpA	2.16±0.4
							*MAP0860c	hypothetical protein	1.67±0.2
							MAP1084c	Flavin-utilizing monoxygenase	1.53±0.1
							MAP1122	integration host factor mihF	2±0.2
							MAP1317c	CHP	1.96±0.1
							MAP1510	secretion protein snm4	2.04±0.2
							MAP1569	modD (Fibronectin-attachment protein (FAP)	2.72±0.2
							MAP1939c	Cytochrome c oxidase	2.27±0.3
							MAP2516	transporter, major facilitator family protein	2.92±0.5
							MAP2976c	Predicted RNA-binding protein	2.31±0.3
							MAP3296c	Transcription factor WhiB	4.85±1.7
							MAP3531c	fbpC2	1.52±0.2

## Sheet: Table S8
					Table S8: Protein expression in cattle MAP under iron-limiting conditions
						MAP ORF ID	Predicted function	aFold change
				Metabolism
						MAP0150c	FadE25_2	1.48±0.2
						MAP2123	cysK cysteine synthase	1.90±0.3
						MAP3002c	phosphopantetheine adenylyltransferase	1.56v±0.1
						MAP3393c	purE phosphoribosylaminoimidazole carboxylase	1.52±0.2
						MAP3413	AldB	1.86±0.1
						MAP3424c	flavoprotein disulfide reductase	1.97±0.2
						MAP3455c	isocitrate dehydrogenase	1.90±0.4
						MAP3604	Mce1_2	1.55±0.2
						MAP3680c	formate dehydrogenase	1.48±0.1
				Cellular processes
						MAP0448	FtsH	1.68±0.1
						MAP1799c	polyprenol-monophosphomannose synthase	1.77±0.2
						MAP2997c	cell division initiation protein	1.51±0.1
						MAP3402	SseA thiosulfate sulphur transferase (inorganic ion transport)	2.17±0.2
				Information storage and processing
						MAP0834c	two component regulatory protein prrA	1.52±0.1
						MAP3360c	MtrA	1.99±0.2
						MAP3389c	response regulator of a two component system	1.57±0.1
				Other poorly characterized pathways
						MAP0859c	metallophosphoesterase	1.54±0.2
						MAP1340c	beta-lactamase like protein	1.76±0.2
						MAP1906c	cell division protein MraZ	2.64±0.6
						MAP2969c	conserved hypothetical protein	1.72±0.4
						MAP3358c	lipoprotein lpgB; germane - sporulation protein	1.84±0.2
						MAP3845	conserved hypothetical protein	1.54±0.1

## Sheet: Table S9
					Table S9: Proteins expressed in sheep MAP under iron-limiting conditions
						MAP ORF ID	Predicted function	aFold change
				Metabolism
						MAP1645	flavin-dependent oxidoreductase	1.51±0.2
						MAP1421	AsnB_1, asparagine synthase	1.54±0.3
						MAP3060c	electron transfer flavoprotein	1.54±0.4
						MAP1021c	acetyl-CoA acetyltransferase	1.55±0.1
						MAP0593c	Histidine triad family protein	1.57±0.5
						MAP0897	succinyl-CoA synthetase alpha subunit	1.59±0.2
						MAP2436c	acetyl-CoA acetyltransferase	1.62±0.3
						MAP1209	3-oxoacyl-(acyl-carrier-protein) reductase	1.69±0.1
						MAP0892c	chorismate mutase	1.73±0.2
						MAP3831c	Fe-S oxidoreductase	1.97±0.3
						MAP1159c	acyl-CoA synthase	2.30±0.4
						MAP1916c	aldolase	2.31±0.5
						MAP3443	succinate dehydrogenase flavoprotein	2.65±0.4
				Cellular processes
						MAP2794	SelR domain containing protein; oxidoreductase	1.51±0.1
						MAP0872	PhoS2_2 , ABC type transporter	1.52±0.2
						MAP1540	FHA domain containing protein	1.68±0.1
						MAP2837c	peptidoglycan biosynthesis	1.74±0.2
						MAP1434	Rieske [2Fe-2S] domain protein	1.80±0.1
						MAP4264	co-chaperonin GroES	2.15±0.5
						MAP0904	cell wall associated protein	2.22±0.4
						MAP2487c	carbonic anhydrase	1.63±0.2
				Information storage and processing
						MAP0340c	LigD domain containing protein; invovlved in DNA repair	1.55±0.1
						MAP0005	DNA topoisomerase IV subunit B	1.56±0.1
						MAP2821	endoribonuclease	1.56±0.2
						MAP3355c	ribosome-associated inhibitor A	1.76±0.2
						MAP4126	50S ribosomal protein L7/L12	1.77±0.3
						MAP3414	TetR family transcriptional regulator	1.82±0.2
						MAP2955c	elongation factor Ts	1.85±0.1
				Poorly characterized pathways
						MAP2914c	acetyltranaferase	1.51±0.1
						MAP3934c	cupin2 domain containing protein	1.53±0.2
						MAP2537	short chain dehydrogenase	1.53±0.1
						MAP2411	pyridoxine phosphate oxidase	1.54±0.3
						MAP1263	conserved hypothetical protein	1.54±0.1
						MAP1138c	lipoprotein	1.54±0.2
						MAP3835c	lipoprotein	1.60±0.1
						MAP1569	ModD; fibronectin attachment protein	1.62±0.2
						MAP0216	FbpA	1.62±0.1
						MAP3920	tuberculin related protein	1.63±0.1
						MAP1012c	patatin-like phospholipase	1.66±0.2
						MAP3666c	chromatin assembly factor	1.82±0.3
						MAP1473c	19 KDa lipoprotein	1.82±0.2
						MAP2679c	conserved hypothetical protein	1.92±0.3

## Sheet: Table S10
				Table S10: Protein expression in cattle MAP under iron-replete conditions
						MAP ORF ID	Predicted function	aFold change
				Metabolism
						MAP3694c	FadE5	2.13±0.1
						MAP3697c	succinate dehydrogenase	2.10±0.3
				Cellular processes
						MAP4264	co-chaperonin GroES	1.87±0.1
				Poorly characterized
						MAP0467c	MhuD; mycobacterial heme utilization, degrader	1.53±0.2
						MAP1754c	universal stress protein family	2.08±0.2
						MAP2622	chromosome seggregation protein	1.74±0.1
						MAP2947	CsbD family stress protein	1.63±0.1
						MAP3094c	conserved hypothetical protein	1.78±0.2
						MAP4018c	conserved hypothetical protein	2.41±0.5
						MAP4063c	nucleotide binding protein	1.50±0.1
